# Supplementary material for: Associations between Maternal Diet, Body Composition and Gut Microbial Ecology in Pregnancy
Source: Nutrients. 2021 Sep 21;13(9):3295. doi: 10.3390/nu13093295 (PMC8468685; doi:10.3390/nu13093295)
Supplement: Supplementary file 1 [file nutrients-13-03295-s001.zip]

Archive with 1 entries (1 files):
- nutrients-1377635-supplementary.pdf
